# Supplementary material for: Directing the Mobility of Guest Molecules in Nanoporous Materials by Linearly Polarized Light
Source: Adv Sci (Weinh). 2025 Nov 27;13(8):e03500. doi: 10.1002/advs.202503500 (PMC12884782; doi:10.1002/advs.202503500)
Supplement: Supplementary file 2 — Supporting Information [file ADVS-13-e03500-s001.cif]

data_RS-trans_MOF_optimized\2025\LPL\paper\(2)
_audit_creation_date              2025-11-12
_audit_creation_method            'Materials Studio'
_symmetry_space_group_name_H-M    'P1'
_symmetry_Int_Tables_number       1
_symmetry_cell_setting            triclinic
loop_
_symmetry_equiv_pos_as_xyz
  x,y,z
_cell_length_a                    10.7000
_cell_length_b                    10.7000
_cell_length_c                    9.7000
_cell_angle_alpha                 90.0000
_cell_angle_beta                  90.0000
_cell_angle_gamma                 90.0000
loop_
_atom_site_label
_atom_site_type_symbol
_atom_site_fract_x
_atom_site_fract_y
_atom_site_fract_z
_atom_site_U_iso_or_equiv
_atom_site_adp_type
_atom_site_occupancy
H6     H     0.61154   0.59234   1.10227   0.00000  Uiso   1.00
C14    C     0.71045   0.59964   1.30085   0.00000  Uiso   1.00
H22    H     0.76382   0.51713   1.33833   0.00000  Uiso   1.00
H30    H     0.61370   0.58860   1.34051   0.00000  Uiso   1.00
C38    C     0.89493   0.72627   1.30199   0.00000  Uiso   1.00
H46    H     0.95265   0.64777   1.34187   0.00000  Uiso   1.00
H54    H     0.93928   0.81356   1.34010   0.00000  Uiso   1.00
C62    C     0.89487   0.72507   1.13839   0.00000  Uiso   1.00
H70    H     0.95125   0.64481   1.10061   0.00000  Uiso   1.00
H78    H     0.94053   0.81149   1.09899   0.00000  Uiso   1.00
C86    C     0.72612   0.94428   0.72503   0.00000  Uiso   1.00
O94    O     0.72625   0.88725   0.60887   0.00000  Uiso   1.00
Cu102  Cu    0.73830   0.71476   0.57049   0.00000  Uiso   1.00
O110   O     0.73269   0.54105   0.60943   0.00000  Uiso   1.00
C118   C     0.73525   0.48349   0.72541   0.00000  Uiso   1.00
O126   O     0.74175   0.54194   0.83973   0.00000  Uiso   1.00
Cu134  Cu    0.73792   0.71424   0.86818   0.00000  Uiso   1.00
O142   O     0.56654   0.70683   0.82862   0.00000  Uiso   1.00
C150   C     0.50676   0.70420   0.71471   0.00000  Uiso   1.00
O158   O     0.56475   0.71008   0.60027   0.00000  Uiso   1.00
O166   O     0.73279   0.88584   0.83912   0.00000  Uiso   1.00
O174   O     0.87491   0.72818   0.85939   0.00000  Uiso   1.00
C182   C     0.97270   0.71178   0.74075   0.00000  Uiso   1.00
O190   O     0.88031   0.70972   0.63685   0.00000  Uiso   1.00
C198   C     0.73351   1.34592   0.72789   0.00000  Uiso   1.00
F206   F     0.21781   1.09010   0.72746   0.00000  Uiso   1.00
H214   H    -0.01581   1.04231   0.34135   0.00000  Uiso   1.00
N222   N     0.51762   1.08562   0.61812   0.00000  Uiso   1.00
N230   N     0.42895   1.14344   0.55798   0.00000  Uiso   1.00
C238   C     0.82776   1.27966   0.79684   0.00000  Uiso   1.00
C246   C     0.82596   1.14950   0.79917   0.00000  Uiso   1.00
C254   C     0.72452   1.08148   0.72797   0.00000  Uiso   1.00
C262   C     0.62622   1.14991   0.66909   0.00000  Uiso   1.00
C270   C     0.63237   1.28131   0.66949   0.00000  Uiso   1.00
H278   H     0.90230   1.32875   0.85031   0.00000  Uiso   1.00
H286   H     0.89990   1.09909   0.85099   0.00000  Uiso   1.00
C294   C     0.31954   1.07621   0.50949   0.00000  Uiso   1.00
H302   H     0.55552   1.33497   0.62993   0.00000  Uiso   1.00
C310   C     0.18313   1.03872   0.30030   0.00000  Uiso   1.00
C318   C     0.30357   1.09812   0.35424   0.00000  Uiso   1.00
C326   C     0.07050   1.08795   0.38034   0.00000  Uiso   1.00
C334   C     0.20429   1.12147   0.58946   0.00000  Uiso   1.00
C342   C     0.08627   1.05965   0.53358   0.00000  Uiso   1.00
H350   H     0.18807   0.93502   0.30796   0.00000  Uiso   1.00
F358   F     0.40484   1.04909   0.28372   0.00000  Uiso   1.00
H366   H     0.00275   1.09130   0.59204   0.00000  Uiso   1.00
C370   C     0.57423   0.29666   1.17636   0.00000  Uiso   1.00
C378   C     0.30834   0.62916   0.82803   0.00000  Uiso   1.00
N386   N     0.38063   0.55561   0.92176   0.00000  Uiso   1.00
H394   H     0.65198   0.23964   1.14164   0.00000  Uiso   1.00
F402   F     0.52591   0.34794   0.94445   0.00000  Uiso   1.00
H410   H     0.42792   0.39263   1.46952   0.00000  Uiso   1.00
C418   C     0.10327   0.70026   0.75155   0.00000  Uiso   1.00
H426   H     0.60936   0.26210   1.38981   0.00000  Uiso   1.00
F434   F     0.28081   0.52019   1.31118   0.00000  Uiso   1.00
H442   H     0.13484   0.59274   0.93385   0.00000  Uiso   1.00
C450   C     0.50065   0.36048   1.08047   0.00000  Uiso   1.00
C458   C     0.55008   0.30982   1.31669   0.00000  Uiso   1.00
N466   N     0.33318   0.51350   1.03253   0.00000  Uiso   1.00
C474   C     0.37541   0.44624   1.26630   0.00000  Uiso   1.00
C482   C     0.44895   0.38256   1.36154   0.00000  Uiso   1.00
C490   C     0.15861   0.75361   0.63400   0.00000  Uiso   1.00
C498   C     0.29018   0.75043   0.61783   0.00000  Uiso   1.00
C506   C     0.36698   0.69271   0.71804   0.00000  Uiso   1.00
C514   C     0.17857   0.63669   0.84508   0.00000  Uiso   1.00
H522   H     0.10154   0.80268   0.55946   0.00000  Uiso   1.00
H527   H     0.33248   0.79712   0.53023   0.00000  Uiso   1.00
C538   C     0.40254   0.43782   1.12595   0.00000  Uiso   1.00
C550   C     0.69348   0.82324   1.13953   0.00000  Uiso   1.00
N558   N     0.76527   0.71604   1.08325   0.00000  Uiso   1.00
N566   N     0.76554   0.71611   1.35685   0.00000  Uiso   1.00
C574   C     0.69237   0.82238   1.30069   0.00000  Uiso   1.00
H582   H     0.59601   0.82072   1.09904   0.00000  Uiso   1.00
H590   H     0.73542   0.91255   1.10281   0.00000  Uiso   1.00
H598   H     0.59452   0.81711   1.33864   0.00000  Uiso   1.00
H606   H     0.73085   0.91205   1.33999   0.00000  Uiso   1.00
C614   C     0.70905   0.60031   1.13988   0.00000  Uiso   1.00
H622   H     0.76049   0.51699   1.10118   0.00000  Uiso   1.00
loop_
_geom_bond_atom_site_label_1
_geom_bond_atom_site_label_2
_geom_bond_distance
_geom_bond_site_symmetry_2
_ccdc_geom_bond_type
H6     C614    1.109   .     S
C14    H22     1.113   .     S
C14    H30     1.111   .     S
C14    N566    1.482   .     S
C14    C614    1.562   .     S
C38    H46     1.112   .     S
C38    H54     1.111   .     S
C38    N566    1.487   .     S
C38    C62     1.587   .     S
C62    H70     1.112   .     S
C62    H78     1.114   .     S
C62    N558    1.489   .     S
C86    O94     1.281   .     A
C86    C254    1.468   .     S
C86    O166    1.273   .     A
O94    Cu102   1.887   .     S
Cu102  O110    1.898   .     S
Cu102  O158    1.880   .     S
Cu102  O190    1.651   .     S
Cu102  N566    2.093   1_554 S
O110   C118    1.283   .     A
C118   O126    1.275   .     A
C118   C198    1.472   1_545 S
O126   Cu134   1.865   .     S
Cu134  O174    1.476   .     S
Cu134  O142    1.875   .     S
Cu134  O166    1.858   .     S
Cu134  N558    2.107   .     S
O142   C150    1.277   .     A
C150   O158    1.273   .     A
C150   C506    1.501   .     S
O174   C182    1.565   .     A
C182   O190    1.412   .     A
C182   C418    1.406   1_655 S
C198   C270    1.404   .     A
C198   C238    1.402   .     A
C198   C118    1.472   1_565 S
F206   C334    1.388   .     S
H214   C326    1.111   .     S
N222   N230    1.274   .     D
N222   C262    1.438   .     S
N230   C294    1.452   .     S
C238   C246    1.393   .     A
C238   H278    1.087   .     S
C246   C254    1.478   .     S
C246   H286    1.081   .     S
C254   C262    1.403   .     A
C262   C270    1.408   .     A
C270   H302    1.074   .     S
C294   C318    1.534   .     S
C294   C334    1.535   .     S
C310   H350    1.113   .     S
C310   C318    1.529   .     S
C310   C326    1.527   .     S
C318   F358    1.385   .     S
C326   C342    1.526   .     S
C334   C342    1.525   .     S
C342   H366    1.111   .     S
C370   C450    1.397   .     A
C370   H394    1.085   .     S
C370   C458    1.393   .     A
C378   C506    1.412   .     A
C378   C514    1.401   .     A
C378   N386    1.430   .     S
N386   N466    1.271   .     D
F402   C450    1.354   .     S
H410   C482    1.077   .     S
C418   C490    1.406   .     A
C418   C514    1.391   .     A
C418   C182    1.406   1_455 S
H426   C458    1.080   .     S
F434   C474    1.357   .     S
H442   C514    1.087   .     S
C450   C538    1.408   .     A
C458   C482    1.402   .     A
N466   C538    1.424   .     S
C474   C538    1.395   .     A
C474   C482    1.392   .     A
C490   H522    1.082   .     S
C490   C498    1.417   .     A
C498   H527    1.085   .     S
C498   C506    1.415   .     A
C550   H582    1.115   .     S
C550   H590    1.114   .     S
C550   N558    1.485   .     S
C550   C574    1.563   .     S
N558   C614    1.482   .     S
N566   C574    1.484   .     S
N566   Cu102   2.093   1_556 S
C574   H598    1.111   .     S
C574   H606    1.111   .     S
C614   H622    1.113   .     S
